# Supplementary material for: Transcription factor ZEB2 is essential for ureteral smooth muscle cell differentiation
Source: PLoS Genet. 2026 Jan 23;22(1):e1012028. doi: 10.1371/journal.pgen.1012028 (PMC12900438; doi:10.1371/journal.pgen.1012028)
Supplement: S1 Data — (XLSX) [file pgen.1012028.s007.xlsx]

## Sheet: Figure 3
Figure 3: Ureteral mesenchymal progenitors fail to differentiate into smooth muscle cells in the absence of ZEB2.
	Figure 3A	TAGLN quantification					Figure 3B	αSMA quantification
		Wild-type	Zeb2 cKO					Wild-type	Zeb2 cKO
		27.29	5.45					24.234	5.357
		24.13	7.17					23.091	6.284
		31.67	6.73					18.617	7.665
	Figur3C	FOXD1 quantification					Figure 3D	POSTN quantification
		Wild-type	Zeb2 cKO					Wild-type	Zeb2 cKO
		101	121					12.25	29.13
		98	122					10.35	32.66
		103	125					11.24	34.05
