# Supplementary material for: Transcription factor ZEB2 is essential for ureteral smooth muscle cell differentiation
Source: PLoS Genet. 2026 Jan 23;22(1):e1012028. doi: 10.1371/journal.pgen.1012028 (PMC12900438; doi:10.1371/journal.pgen.1012028)
Supplement: S2 Data — (XLSX) [file pgen.1012028.s008.xlsx]

## Sheet: Figure 6
Minimal data set for Figure 6: Loss of ZEB2 altered the expression of key factors required for proper ureteral SMC differentiation and development
		Figure 6A	TBX18 quantification (e14.5)					Figure 6B	TBX18 quantification (e15.5)
			Wild-type	Zeb2 cKO					Wild-type	Zeb2 cKO
			95	28					94	25
			104	34					99	22
			107	32					88	34
		Figure 6C	SOX9 quantification (e14.5)					Figure 6D	SOX9 quantification (e15.5)
			Wild-type	Zeb2 cKO					Wild-type	Zeb2 cKO
			43	59					48	134
			46	67					42	143
			47	61					61	131
