# Supplementary material for: Transcription factor ZEB2 is essential for ureteral smooth muscle cell differentiation
Source: PLoS Genet. 2026 Jan 23;22(1):e1012028. doi: 10.1371/journal.pgen.1012028 (PMC12900438; doi:10.1371/journal.pgen.1012028)
Supplement: S3 Data — (XLSX) [file pgen.1012028.s009.xlsx]

## Sheet: Supplementary Figure 5
Minimal data set for Supplementary Figure 5: Proliferation analysis in Zeb2 cKO mice
	Suppl Fig5. A	PHH3 quantification (e14.5)					Suppl Fig5. B	PHH3 quantification (e15.5)
		Wild-type	Zeb2 cKO					Wild-type	Zeb2 cKO
		2	3					3	5
		4	2					6	3
		3	4					4	5
